# Supplementary material for: Analysis Methods for Diagnosing Rare Neurodevelopmental Diseases with Episignatures: A Systematic Review of the Literature
Source: Biomedicines. 2025 Dec 11;13(12):3043. doi: 10.3390/biomedicines13123043 (PMC12730964; doi:10.3390/biomedicines13123043)
Supplement: Supplementary file 1 [file biomedicines-13-03043-s001.zip]

Archive with 3 entries (3 files):
- File S1-PRISMA 2020 Checklist.zip
- File S2-Supplementary methods.pdf
- Supplementary-SuppTables.pdf
